# Supplementary material for: Region-specific variation in the properties of skeletal adipocytes reveals regulated and constitutive marrow adipose tissues
Source: Nat Commun. 2015 Aug 6;6:7808. doi: 10.1038/ncomms8808 (PMC4530473; doi:10.1038/ncomms8808)
Supplement: Supplementary Data 1 — Total lipid was extracted from isolated adipocytes with methanol-choloroform and then used gas chromatography for lipidomic analysis of esterified fatty acids. Column headings are in the following format ExN-YZ where N is the experiment number, Y is the rat number, and Z is the source tissue type. (Experiment #1, Ex1) one-year-old female high-capacity-runner rats; (Experiment #2, Ex2) 16-week-old male Sprague Dawley rats; and (Experiment #3, Ex3) 8-month-old female Sprague Dawley rats. Sources of adipocytes include pooled femur and proximal tibia marrow (FpT), lumbar vertebral marrow (LV), caudal vertebrae (CV), distal tibial marrow (dT), inguinal white adipose tissue (i), gonadal white adipose tissue (g), and perirenal white adipose tissue (pr). Fatty acid subtypes for each sample are expressed as a percent of the total lipid. [file ncomms8808-s2.xlsx]

## Sheet: Sheet1
Supplementary Data 1. Lipidomics raw data.
Experiment/Source:	Ex3-1FpT	Ex3-2FpT	Ex3-3FpT	Ex1-1FpT	Ex1-2FpT	Ex1-3FpT	Ex1-1LV	Ex1-2LV	Ex1-3LV	Ex3-1CV	Ex3-2CV	Ex3-3CV	Ex3-4CV	Ex2-1CV	Ex2-2CV	Ex2-3CV	Ex2-4CV	Ex2-5CV	Ex1-1dT	Ex1-2dT	Ex1-3dT	Ex1-1CV	Ex1-2CV	Ex1-3CV	Ex3-1i	Ex3-2i	Ex3-3i	Ex3-4i	Ex2-1i	Ex2-2i	Ex2-3i	Ex2-4i	Ex2-5i	Ex1-1i	Ex1-2i	Ex1-3i	Ex2-1g	Ex2-2g	Ex2-3g	Ex2-4g	Ex2-5g	Ex1-1pr	Ex1-2pr	Ex1-3pr
Adipocyte Type:	rMAT	rMAT	rMAT	rMAT	rMAT	rMAT	rMAT	rMAT	rMAT	cMAT	cMAT	cMAT	cMAT	cMAT	cMAT	cMAT	cMAT	cMAT	cMAT	cMAT	cMAT	cMAT	cMAT	cMAT	scWAT	scWAT	scWAT	scWAT	scWAT	scWAT	scWAT	scWAT	scWAT	scWAT	scWAT	scWAT	vWAT	vWAT	vWAT	vWAT	vWAT	vWAT	vWAT	vWAT
14:0	0.00137383	0.00220599	0.014005	0.00662514	0.00179308	0.0095747	0.00174439	0	0	0.00316206	0.00524568	0.0045222	0.00877447	0.00930358	0.00696215	0.00925538	0.00738208	0.00643539	0.0024499	0.000658475	0.0010254	0.00772233	0.00520691	0.00396654	0.0129985	0.0134783	0.0156549	0.014956	0.0118189	0.012439	0.012371	0.0115396	0.00720761	0.00935839	0.00859029	0.00838948	0.0121741	0.0116999	0.0108758	0.0120205	0.00937332	0.00736868	0.0103277	0.00927593
14:1	0	0	0	0	0	0	0.00254002	0	0	0	0	0	0	0	0	0	0	0	0	0	0.00203448	0	0	0	0	0	0	0	0	0	0	0	0	0	0	0	0	0	0	0	0	0	0	0
16:0	0.209048	0.204496	0.259783	0.22891	0.202213	0.246544	0.199323	0.101294	0.10662	0.113082	0.127248	0.115543	0.106277	0.128656	0.12592	0.133115	0.120253	0.11302	0.144938	0.13421	0.14496	0.123537	0.0936853	0.0851754	0.250817	0.278017	0.274898	0.269496	0.247884	0.239298	0.246969	0.231082	0.202412	0.23028	0.202157	0.196862	0.255175	0.227774	0.242185	0.221574	0.228711	0.2227	0.216351	0.21624
16:1	0.0195767	0.0300668	0.029613	0.020349	0.0115432	0.0149812	0.012093	0.0229273	0	0.107764	0.122487	0.119861	0.14941	0.102605	0.107581	0.110166	0.117318	0.0987147	0.0457719	0.0318671	0.0293727	0.00622702	0.0952268	0.0924364	0.0519564	0.0594184	0.0293894	0.0359549	0.0179399	0.0253672	0.0284957	0.0240833	0.0156019	0.0173181	0.0151785	0.0164032	0.0259737	0.0287315	0.0302313	0.0333827	0.0259127	0.018709	0.0162221	0.0171895
18:0	0.122375	0.141475	0.080771	0.0963555	0.177424	0.113063	0.127174	0.178137	0.260233	0.0257902	0.0167216	0.0207025	0.0138	0.0200954	0.0182898	0.0181709	0.0159993	0.0178853	0.0497389	0.0585965	0.0617934	0.0173807	0.0174618	0.0172985	0.0473904	0.0482162	0.0639631	0.0707883	0.0840684	0.0644303	0.0643286	0.0608532	0.0682633	0.0811578	0.0837397	0.0765831	0.0677959	0.0511085	0.0548999	0.0453188	0.0554441	0.0711329	0.0802877	0.0724953
18:1 (n-7)	0.0465291	0.052405	0.0408492	0.0400754	0.0371396	0.0435937	0.0423516	0.0481833	0.0437439	0.0379516	0.047997	0.0474711	0.0417726	0.041032	0.0438857	0.0424579	0.045329	0.0425797	0.0419663	0.049798	0.0512375	0.0428722	0.0443954	0.0489031	0.0346433	0.0380448	0.0328087	0.0350359	0.0308517	0.0342215	0.0366608	0.0372287	0.0349548	0.0421484	0.0402865	0.0398731	0.0305038	0.0328937	0.0358231	0.0336904	0.0342214	0.0401361	0.0419987	0.0446133
18:1 (n-9)	0.321712	0.368461	0.325891	0.334713	0.287136	0.319173	0.352	0.413304	0.332805	0.450346	0.486758	0.466227	0.457064	0.400081	0.377646	0.387813	0.375137	0.370251	0.439676	0.42731	0.412416	0.547284	0.446303	0.443172	0.351859	0.355194	0.343433	0.353941	0.355286	0.330567	0.322655	0.32091	0.334468	0.391482	0.348195	0.358404	0.336277	0.318965	0.315887	0.302078	0.320084	0.366907	0.367314	0.393348
18:2	0.192414	0.158071	0.2043	0.216622	0.202306	0.20824	0.213192	0.195234	0.199205	0.210926	0.174691	0.197717	0.193584	0.256529	0.274421	0.254105	0.264525	0.287525	0.231623	0.249771	0.248166	0.228618	0.251313	0.261703	0.201552	0.180356	0.208879	0.188196	0.225206	0.262231	0.256139	0.27914	0.303581	0.198705	0.24762	0.253307	0.241709	0.290228	0.272205	0.300017	0.284122	0.236143	0.233848	0.221856
18:3 (n-3)	0.000791374	0	0.000868992	0.00424638	0.00377285	0.00125066	0.0034732	0	0	0.0006242	0	0	0.00130997	0	0	0.000547179	0.000552561	0	0	0.00238149	0.00285764	0.00211725	0.00649862	0.00660885	0.00062382	0.000463464	0.00103575	0.000525108	0.000278737	0.000436342	0.000540673	0.0005342	0	0.00215653	0.00627669	0.00684424	0.000339039	0.000606569	0.000642962	0.000972674	0.000609346	0.00600314	0.00523748	0.00356494
18:3 (n-6)	0.00644718	0.00206335	0.00553436	0	0	0	0	0	0	0.00797113	0.00210527	0.00345534	0.00551395	0.00911432	0.0114949	0.00972382	0.011788	0.0129771	0	0	0	0	0.000596457	0	0.00944805	0.00530427	0.00567199	0.0062179	0.00734951	0.0114178	0.0103259	0.0133675	0.0117499	0	0.00165415	0.000773555	0.00923976	0.0145812	0.0126376	0.0179539	0.0153493	0	0	0
20:0	0.00406307	0.00463589	0.00154723	0.00252931	0.0124436	0.00308697	0.00386397	0.00950376	0.0097712	0.00143207	0.000882315	0.00100645	0.00102997	0.00111666	0	0.0010504	0.0011102	0.00122341	0.00421918	0.0048702	0.00309748	0.00094272	0.00132721	0.00137133	0.00149899	0.000966834	0.000910422	0.00173562	0.00153118	0.00134089	0.00138758	0.0013353	0.00155243	0.00187535	0.00221708	0.00240912	0.00125502	0.00122948	0.00119674	0.00126708	0.00143437	0.00260835	0.00289413	0.00250215
20:1	0.00708602	0.00530589	0.00585055	0.00834476	0.00858128	0.00847678	0.00772849	0.00588438	0.0092535	0.00526777	0.00366609	0.00522442	0.00453781	0.00534388	0.00400478	0.00571684	0.00456605	0.00505031	0.00604573	0.0088137	0.00845121	0.00589114	0.00571152	0.00544055	0.00439461	0.00336571	0.00437389	0.00570408	0.0067734	0.00468169	0.00527266	0.00445731	0.00537308	0.00809295	0.00775003	0.00786399	0.00565326	0.00394674	0.0042382	0.00334345	0.00444926	0.00683922	0.00849578	0.000922783
20:2	0.00583444	0.0041878	0.00479233	0.00590427	0.00622128	0.00650406	0.00524058	0.00558494	0.00645321	0.00391539	0.00268243	0.00409349	0.00307671	0.00434944	0.00402471	0.00396488	0.00419469	0.00480316	0.0055014	0.00609239	0.00610072	0.00460971	0.00402196	0.00421997	0.00337401	0.00283639	0.00333133	0.00297509	0.0029366	0.00280674	0.00263113	0.00262727	0.00286324	0.00458804	0.00429514	0.00434159	0.00315666	0.00301748	0.00328263	0.00325671	0.00326954	0.00375882	0.0037341	0.00390235
20:3	0.00311903	0.00231388	0.00177928	0.00229707	0.00249931	0.00234883	0.0022996	0	0	0.00183824	0.00103271	0.00111175	0.00102798	0.00132646	0.00143916	0.00151571	0.00175002	0.00196089	0.00210284	0.00264775	0.0025883	0.0015396	0.00177145	0.00199478	0.00203817	0.00161074	0.00119899	0.00101401	0.000583579	0.00075114	0.000966744	0.000989149	0.0010975	0.0016001	0.00382103	0.00196323	0.000876804	0.00109803	0.0013261	0.00168617	0.00121355	0.00149171	0.00129635	0.00142216
20:4	0.0253198	0.00888753	0.0126145	0.0150086	0.0170981	0.0104207	0.0100505	0.0074487	0.00975637	0.00927939	0.00343687	0.0062693	0.00482143	0.00862511	0.0104407	0.00883133	0.0112837	0.0132958	0.0107206	0.00980831	0.0124567	0.00528153	0.00878461	0.0101479	0.00998217	0.00669526	0.00634292	0.00507885	0.00319578	0.00487694	0.00555237	0.00577012	0.0058087	0.00541945	0.00899321	0.00836715	0.00416918	0.0063655	0.00621368	0.00851292	0.00639067	0.00574395	0.00423979	0.00390424
20:5	0.00110754	0	0.0012737	0	0	0.000548604	0	0	0	0.00146869	0.000541532	0.000737503	0.000618988	0.000828949	0.000899901	0.00105197	0.00146899	0.00154347	0	0	0	0.000146676	0.000856448	0.000734303	0.00127331	0.000323534	0.00164584	0.000639388	0.000408002	0.000745193	0.000672894	0.000871606	0.000500742	0	0.000813585	0.00111899	0.000737304	0.00107425	0.000970909	0.00197907	0.00118604	0	0	0
22:0	0.00439602	0.00493807	0.00053701	0	0.0106003	0.00191429	0.00282331	0.00678479	0.00910867	0.000739969	0.000553825	0.000424705	0.000365834	0	0	0	0	0	0	0.00363979	0.00174579	0	0	0	0.000501503	0.000288424	0	0.000521607	0.000337844	0	0	0	0	0	0	0.000622905	0.000289543	0	0	0	0	0.000801168	0	0
22:1	0.000673471	0	0.000265102	0.00105274	0	0.000576897	0.00222655	0	0	0.000184276	0	0	0	0	0	0.000258315	0	0	0.00118513	0	0	0.000225791	0	0	0.000181574	0	0	0.000215394	0.000344126	0	0.000278436	0	0	0.000309218	0.000589687	0.00073439	0.000257439	0	0.000269962	0.000251701	0	0.000355363	0	0.000900393
22:4	0.00570421	0.00177777	0.00305964	0.00580328	0.00592237	0.00563887	0.00397488	0.00574532	0.00555289	0.00324571	0.00100917	0.00184199	0.00163395	0.00242187	0.00279819	0.00241075	0.00337466	0.00467281	0.00484575	0.00599465	0.00651409	0.00277173	0.00430972	0.00467995	0.00284608	0.00152102	0.00161973	0.00151421	0.000630613	0.000903804	0.00100947	0.00105498	0.00131463	0.00294046	0.00485601	0.00457208	0.000793196	0.00127972	0.00134735	0.0018519	0.00152046	0.00283837	0.00228331	0.00243683
22:5	0.00783427	0.000987428	0.0017162	0.00515192	0.00451868	0.000975721	0.0032402	0	0	0.00546045	0.0013198	0.00184391	0.002412	0.00291082	0.00355106	0.00314883	0.004437	0.00696409	0.00447437	0.00131923	0.00203067	0.00146084	0.00602596	0.0053987	0.00471206	0.0020803	0.00206603	0.00248889	0.000780781	0.0015942	0.00132169	0.00159368	0.00153658	0.00116436	0.00502698	0.00479735	0.00111769	0.00203106	0.00185849	0.00330791	0.00263206	0.00285984	0.00296446	0.00205245
22:6	0.00929066	0	0.00374777	0.00326351	0.00233509	0.000518832	0.00188549	0	0	0.00789154	0.000304129	0.000823256	0.00261349	0.00493399	0.00580121	0.00584231	0.00856204	0.00974016	0.00256795	0	0.00112281	0.00107595	0.00545986	0.00550912	0.00694079	0.00156245	0.00181538	0.00226405	0.00116482	0.001891	0.00210067	0.00256146	0.00171592	0.000799884	0.00482572	0.00463014	0.00198239	0.00336887	0.00343783	0.00686568	0.00362528	0.0024221	0.00250539	0.00178299
24:0	0.00429476	0.0066805	0.000482891	0.00103391	0.00644484	0.00176577	0.00276922	0	0.00750389	0.000627875	0.000508358	0.000360387	0.000355547	0	0	0	0	0	0.00101043	0.00221314	0.0008951	0.0001453	0	0	0.000289194	0.000258068	0.000587447	0.000515513	0.000292626	0	0	0	0	0.000424136	0.00250323	0.000372274	0.000152453	0	0	0	0	0.000994462	0	0.000534078
24:1	0.00100974	0.00103183	0.000713898	0.00171278	0	0.000802256	0	0	0	0.00103169	0.000805802	0.000769259	0	0.000726176	0.000840188	0.000853152	0.000969911	0.00135837	0.00115822	0	0.00112888	0.000150018	0.00104407	0.00124187	0.000679292	0	0.000375991	0.000223907	0.000338942	0	0.000319453	0	0	0.000179459	0.000607652	0.000766461	0.000371688	0	0.000471309	0.000669298	0.000452187	0.000186367	0	0.00105571
